# Supplementary material for: Canine Leishmaniasis in Europe over the Last Decade: A Review of Geographic Trends and Epidemiological Data
Source: Pathogens. 2025 Oct 23;14(11):1082. doi: 10.3390/pathogens14111082 (PMC12655625; doi:10.3390/pathogens14111082)
Supplement: Supplementary file 1 [file pathogens-14-01082-s001.zip]

Archive with 2 entries (1 files):
- pathogens-3927074-supplementary/
- pathogens-3927074-supplementary/Table S1 PRISMA 2020 Checklist.pdf
